# Supplementary material for: Sex/gender entanglement: A problem of knots and buckets
Source: Biol Sex Differ. 2025 Oct 30;16:85. doi: 10.1186/s13293-025-00758-9 (PMC12577278; doi:10.1186/s13293-025-00758-9)
Supplement: Supplementary file 1 — Additional file 1 [file 13293_2025_758_MOESM1_ESM.xlsx]

## Sheet: Figure 1
Maney et al. 2025
Supplementary Table 1: Dataset for Fig. 1
ID	SEX	SEX_DUM	Behavior	Receptor	Receptor_RES	Behavior_RES
1	F	0	6	0.858669	0.0206056	-1.53125
2	F	0	11	0.538898	-0.299165	3.46875
3	F	0	4.5	0.56329	-0.274773	-3.03125
4	F	0	12.5	0.562926	-0.275137	4.96875
5	F	0	8	1.30935	0.471285	0.46875
6	F	0	6.5	0.947853	0.109789	-1.03125
7	F	0	23.5	0.990161	0.152098	15.9687
8	F	0	2.5	0.704747	-0.133316	-5.03125
9	F	0	0	0.35559	-0.482473	-7.53125
10	F	0	15	1.08016	0.242098	7.46875
11	F	0	0	0.800133	-0.0379305	-7.53125
12	F	0	8	0.86524	0.0271771	0.46875
13	F	0	5	0.906823	0.0687599	-2.53125
14	F	0	0	0.768512	-0.069551	-7.53125
15	F	0	5.5	0.745867	-0.0921968	-2.03125
16	F	0	12.5	1.41079	0.572731	4.96875
17	M	1	9.5	1.16034	0.0374054	-10.2941
18	M	1	39	1.75676	0.633826	19.2059
19	M	1	31.5	0.985452	-0.137482	11.7059
20	M	1	8.5	1.12457	0.00163224	-11.2941
21	M	1	15	1.2637	0.140761	-4.79412
22	M	1	15	1.05266	-0.0702707	-4.79412
23	M	1	17	0.971106	-0.151828	-2.79412
24	M	1	15.5	0.834585	-0.28835	-4.29412
25	M	1	12.5	0.77888	-0.344054	-7.29412
26	M	1	9.5	1.02669	-0.0962425	-10.2941
27	M	1	41	1.33604	0.213101	21.2059
28	M	1	12	1.20759	0.0846577	-7.79412
29	M	1	27.5	1.22759	0.104658	7.70588
30	M	1	27	1.14929	0.0263525	7.20588
31	M	1	27.5	0.863704	-0.25923	7.70588
32	M	1	12.5	1.10177	-0.0211628	-7.29412
33	M	1	16	1.24916	0.126227	-3.79412

## Sheet: Figure 2
Maney et al. 2025
Supplementary Table 2: Dataset for Fig. 2
sex	treatment	measure
male	ctl	88.04
male	ctl	99.08
male	ctl	97.04
male	ctl	96.95
male	ctl	89.32
male	ctl	84.73
male	ctl	83.96
male	ctl	88.99
male	ctl	84.11
male	ctl	60.73
male	Tx	101.53
male	Tx	99.07
male	Tx	92.87
male	Tx	75.14
male	Tx	72.21
male	Tx	70.11
male	Tx	63.57
male	Tx	63.13
male	Tx	64.14
male	Tx	59.64
female	ctl	100.43
female	ctl	89.58
female	ctl	80.42
female	ctl	74.12
female	ctl	83.53
female	ctl	84.55
female	ctl	78.24
female	ctl	79.66
female	ctl	81.12
female	ctl	99.79
female	ctl	91.3
female	Tx	76.71
female	Tx	73.69
female	Tx	67.68
female	Tx	71.09
female	Tx	57.99
female	Tx	77.97
female	Tx	64.49
female	Tx	63.63
female	Tx	66.19
female	Tx	67.35
female	Tx	59.71
female	Tx	100.12
